# Supplementary material for: Ganoderma lucidum (Curtis) P. Karst. Immunomodulatory Protein Has the Potential to Improve the Prognosis of Breast Cancer Through the Regulation of Key Prognosis-Related Genes
Source: Pharmaceuticals (Basel). 2024 Dec 16;17(12):1695. doi: 10.3390/ph17121695 (PMC11677753; doi:10.3390/ph17121695)
Supplement: Supplementary file 1 [file pharmaceuticals-17-01695-s001.zip]

Archive with 1 entries (1 files):
- pharmaceuticals-3279023-supplementary.pdf
